# Supplementary material for: Systematic Review of Monoclonal Antibody Therapies in Relapsing Multiple Sclerosis: Comparator-Stratified Analysis of Relapse and Disability Outcomes
Source: Med Sci (Basel). 2026 Feb 27;14(1):116. doi: 10.3390/medsci14010116 (PMC13027482; doi:10.3390/medsci14010116)
Supplement: Supplementary file 1 [file medsci-14-00116-s001.zip]

Archive with 1 entries (1 files):
- medsci-4144783-supplementary.pdf
